# Supplementary material for: Prognostic Impact of Percutaneous Coronary Intervention in Chronic Dialysis Patients with Acute Myocardial Infarction: Findings from the Lombardy Health Database
Source: Rev Cardiovasc Med. 2023 Apr 28;24(5):135. doi: 10.31083/j.rcm2405135 (PMC11273045; doi:10.31083/j.rcm2405135)
Supplement: Supplementary file 1 [file 2153-8174-24-5-135-s1.zip]

Archive with 1 entries (1 files):
- 2153-8174-24-5-135-s1.docx
